# Supplementary material for: Tumor diversity and evolution revealed through RADseq
Source: Oncotarget. 2017 Jun 3;8(26):41792–805. doi: 10.18632/oncotarget.18355 (PMC5522028; doi:10.18632/oncotarget.18355)
Supplement: Supplementary file 2 [file oncotarget-08-41792-s002.xlsx]

## Sheet: Supp Table 1
Supplemental Table 1: Mutations identified in zebrafish melanomas referred to in Figure 1A-B
Fish 1 SbfI	Mutation ID	Chromsosome	Position	Ancestor	Mutation
	1	4	57930600	T	A
	2	8	16603520	A	G
	3	7	76417756	C	T
Fish 2 SbfI	1	1	46202464	G	C
	2	8	49980311	T	C
	3	14	40183629	T	G
	4	15	45936696	A	T
	5	23	29526543	T	A
Fish 3 SbfI	1	7	22875494	A	T
	2	7	44307244	A	G
	3	8	5763281	C	A
	4	12	50286029	T	A
	5	18	48158517	T	C
	6	20	648423	T	C
	7	23	587899	A	C
	8	23	30671049	A	G
Fish 3 NsiI	1	2	9321682	T	C
	2	3	16571764	C	T
	3	3	19350353	T	G
	4	3	25101010	G	A
	5	3	38794502	C	A
	6	3	47787318	G	C
	7	3	56516716	A	C
	8	4	16791989	T	G
	9	4	45107586	T	C
	10	5	69409910	C	T
	11	5	74764220	G	C
	12	6	1485600	T	G
	13	6	13520935	G	C
	14	6	32400417	C	A
	15	6	50611764	A	G
	16	6	59187287	T	A
	17	7	27596101	A	C
	18	7	30952560	A	T
	19	7	38966243	G	A
	20	8	12876242	A	T
	21	9	7567478	G	C
	22	10	7558215	A	T
	23	10	23216617	A	T
	24	10	29411600	A	C
	25	10	38183311	C	T
	26	10	38732182	T	G
	27	11	1302883	A	T
	28	12	7761947	A	C
	29	12	28819451	C	G
	30	13	48800494	C	T
	31	14	53123272	T	C
	32	15	32233738	A	C
	33	17	18441182	C	G
	34	17	29983758	A	C
	35	17	39732316	T	C
	36	18	24450508	G	C
	37	18	29314054	T	C
	38	19	1165258	T	A
	39	19	14368933	G	A
	40	19	47759787	A	C
	41	21	10140849	A	G
	42	21	26315689	C	T
	43	23	2740972	C	G
	44	23	4425251	A	C
	45	25	5592791	A	G
	46	25	9087599	A	C
	47	25	29077315	A	T

## Sheet: Supp Table 2
Supplemental Table 2: Variant allele fractions in sorted vs. unsorted melanoma cells referred to in Figure 1C-E
Supplementary table: Mutations and their variant frequency in FACs sorted and unsorted cells
Mutation ID	Chromosome	Position	Mutation	Frequency in sorted cells	Frequency in unsorted cells
1	3	38810811	T --> A	27	22
2	19	33899611	A --> C	37	31
3	25	29179626	T --> C	23	19
4	12	27135495	C --> T	26	24
5	3	49818683	A --> G	32	27
6	10	30577084	T --> A	29	22
7	16	902140	C --> T	33	30
8	6	20977586	C --> G	39	35
9	19	37008625	C --> A	29	21

## Sheet: Supp Table 3
Supplemental Table 3: RADseq performance in melanoma-prone (Dbl) fish versus wild-type (Tu) fish
	Total reads	Mapped reads	Mapping rate	On target reads	On target rate	Total tags	Covered tags	Covered tags ratio	Tags(more than 10 reads support)	Ratio	Reads per tags(Mean)	Reads per Tags(Median)
Dbl_brain	8960439	8282641	0.9244	7850315	0.9478	30677	28732	0.9366	28258	0.9211	255.9	237
Dbl_liver	15670344	14568923	0.9297	13887793	0.9532		28942	0.9434	28351	0.9242	452.71	444
Dbl_melanoma	12222432	11252721	0.9207	10574754	0.9398		29010	0.9457	28323	0.9233	344.71	319
Dbl_skin	23159925	21467384	0.9269	20426839	0.9515		29691	0.9679	28570	0.9313	665.87	680
Tu_blood	12624150	11342473	0.8985	10613373	0.9357		28529	0.93	27756	0.9048	345.97	307
Tu_brain	14116338	12712644	0.9006	11862578	0.9331		28671	0.9346	27803	0.9063	386.69	346
Tu_liver	3783484	3408492	0.9009	3171372	0.9304		28459	0.9277	27253	0.8884	103.38	92
Tu_skin	11409526	10238731	0.8974	9531652	0.9309		29535	0.9628	28014	0.9132	310.71	269

## Sheet: Supp Table 4
Supplemental Table 4: RADseq performance in human pancreatic cancer specimens
PAM04_Lung	53504170	50872169	0.9508	49483314	0.9727	922636	917940	0.9949	909393	0.9856	53.63	52
PAM04_Metastasis	47003945	43933637	0.9347	42777061	0.9737		913639	0.9902	899858	0.9753	46.36	45
PAM04_Skin	81642069	78933497	0.9668	76979748	0.9752		918256	0.9953	911339	0.9878	83.43	77
PAM04_Spleen	33945194	27505155	0.8103	26027899	0.9463		914037	0.9907	866463	0.9391	28.21	27
PAM04_Tumor	54434194	48633239	0.8934	47082089	0.9681		916266	0.9931	896624	0.9718	51.03	47

## Sheet: Supp Table 5
Supplemental Table 5: Mutations found in human pancreatic cancer patient PAM04 referred to in Figure 3
	List of mutations in PAM04 pancreatic patient
Metastasis only		Chromosome	Position	Ancestor	Mutation
	1	chr12	23764985	G	A
	2	chr15	50390978	G	A
	3	chr20	23184651	A	T
	4	chr3	70829395	G	C
	5	chr5	51020214	C	A
	6	chr5	84742211	C	T
	7	chr8	113118589	C	A
	8	chr9	31839161	T	G
Primary tumor only	1	chr1	2735293	G	A
	2	chr1	78983570	A	T
	3	chr3	73349717	C	G
	4	chr6	91551714	C	T
Shared mutations	1	chr1	50165445	G	A
	2	chr1	50172787	C	T
	3	chr1	50920932	T	A
	4	chr1	72849139	G	A
	5	chr1	74420786	G	T
	6	chr1	75822764	T	A
	7	chr1	96022706	G	A
	8	chr1	119274618	G	T
	9	chr1	182696944	A	T
	10	chr1	186987787	A	T
	11	chr1	199727145	G	A
	12	chr10	20524785	C	T
	13	chr10	58271181	G	T
	14	chr10	77264352	C	T
	15	chr10	102866336	G	T
	16	chr10	117930799	A	T
	17	chr10	131419015	G	C
	18	chr11	15966650	G	A
	19	chr11	57934347	G	A
	20	chr11	81122803	G	T
	21	chr11	90822848	G	A
	22	chr11	98524793	G	A
	23	chr11	132692900	A	T
	24	chr12	25398284	C	T
	25	chr12	38840763	G	A
	26	chr12	38927678	C	A
	27	chr12	42753362	G	T
	28	chr12	78415548	T	C
	29	chr12	115552991	C	T
	30	chr12	119948358	G	A
	31	chr13	46683977	C	T
	32	chr13	56101812	T	A
	33	chr13	82590402	A	C
	34	chr13	103137671	G	T
	35	chr13	112751698	C	T
	36	chr14	25814383	G	A
	37	chr14	26593080	C	A
	38	chr14	28227151	A	G
	39	chr14	41041021	C	T
	40	chr14	46372723	C	T
	41	chr14	51661043	G	A
	42	chr14	58431424	G	A
	43	chr14	63391361	G	T
	44	chr14	97830047	C	T
	45	chr14	101454883	A	G
	46	chr15	33148314	C	T
	47	chr15	36597352	A	T
	48	chr15	48736758	A	T
	49	chr15	53368059	G	A
	50	chr15	56187964	G	A
	51	chr15	63494562	C	A
	52	chr15	90224067	A	T
	53	chr15	101929924	C	A
	54	chr16	34405672	C	T
	55	chr16	76819327	C	T
	56	chr17	9228309	C	A
	57	chr17	69238095	G	A
	58	chr18	4433693	C	A
	59	chr18	4727563	A	T
	60	chr18	6102785	A	C
	61	chr18	9702334	C	G
	62	chr18	62516182	T	A
	63	chr19	54151044	C	T
	64	chr2	8224243	A	T
	65	chr2	18961224	G	C
	66	chr2	67210516	G	A
	67	chr2	83147647	A	T
	68	chr2	103717334	G	A
	69	chr2	107571363	T	A
	70	chr2	115985303	C	T
	71	chr2	116405925	G	T
	72	chr2	172457225	T	C
	73	chr2	194823450	A	G
	74	chr2	240862572	C	T
	75	chr20	19492291	G	A
	76	chr20	48793087	C	T
	77	chr20	59244517	G	A
	78	chr21	17659317	A	G
	79	chr21	26674411	C	T
	80	chr21	27269301	A	G
	81	chr21	32390977	C	T
	82	chr21	47443744	G	A
	83	chr22	44081339	C	T
	84	chr3	20797732	G	A
	85	chr3	27083030	C	T
	86	chr3	43683194	T	A
	87	chr3	59629537	G	A
	88	chr3	67905580	C	T
	89	chr3	106912677	A	C
	90	chr3	129647500	T	A
	91	chr3	129851546	G	A
	92	chr3	147209559	T	A
	93	chr3	151115204	C	T
	94	chr3	167632000	T	A
	95	chr3	174013475	G	A
	96	chr3	175930300	A	T
	97	chr3	175930302	T	A
	98	chr3	179072933	A	G
	99	chr3	190707456	A	C
	100	chr4	17012012	T	C
	101	chr4	40475077	T	C
	102	chr4	46247126	C	T
	103	chr4	53450268	C	T
	104	chr4	63298304	C	G
	105	chr4	64163002	G	A
	106	chr4	66963172	C	A
	107	chr4	114053362	G	C
	108	chr4	119708696	G	C
	109	chr4	134409205	C	T
	110	chr4	156291040	G	C
	111	chr4	182888127	G	A
	112	chr5	2603797	C	T
	113	chr5	3432497	G	T
	114	chr5	3707432	C	T
	115	chr5	3841361	A	T
	116	chr5	4126952	G	A
	117	chr5	5799484	G	C
	118	chr5	8738810	A	G
	119	chr5	17699086	C	T
	120	chr5	24939490	G	T
	121	chr5	43808319	T	G
	122	chr5	45052870	G	A
	123	chr5	62718999	G	A
	124	chr5	109763728	C	T
	125	chr5	152695721	A	G
	126	chr5	158965424	G	T
	127	chr5	161416668	G	T
	128	chr5	167815426	A	G
	129	chr5	168067282	A	G
	130	chr5	168653550	C	T
	131	chr6	74061494	G	A
	132	chr6	86496730	C	G
	133	chr6	92919565	T	A
	134	chr6	100199873	G	A
	135	chr6	142683069	C	T
	136	chr7	24033826	A	T
	137	chr7	104455528	G	T
	138	chr8	69388301	T	C
	139	chr8	77290342	G	T
	140	chr8	92923733	T	G
	141	chr8	98609773	G	A
	142	chr8	106664705	A	G
	143	chr8	137124416	C	T
	144	chr8	137746156	C	T
	145	chr9	10477946	C	T
	146	chr9	19619931	G	T
	147	chr9	21846144	A	G
	148	chr9	36854372	C	T
	149	chr9	72060109	C	T
	150	chr9	90398136	G	T
	151	chr9	101674111	G	A
	152	chr9	108789141	A	T
	153	chr9	109338169	C	A
	154	chr9	121018583	T	C
	155	chr9	138122206	G	A
	156	chrX	5155469	G	T
	157	chrX	90985444	G	T
	158	chrX	126004687	C	T
	159	chrX	130194244	G	A
	160	chrX	145100738	G	A
